# Supplementary material for: Vaginal and neonatal microbiota in pregnant women with preterm premature rupture of membranes and consecutive early onset neonatal sepsis
Source: BMC Med. 2023 Mar 13;21:92. doi: 10.1186/s12916-023-02805-x (PMC10009945; doi:10.1186/s12916-023-02805-x)
Supplement: Supplementary file 1 — Additional file 1: Table S1. Antibiotics given to mothers. [file 12916_2023_2805_MOESM1_ESM.xlsx]

## Sheet: Supplementary Table 1
Supplementary Table 1. Antibiotics given to mothers.
	period of antibiotics given	period of no antibiotics given	period of no antibiotics prior to delivery	kind of antibiotics given
Patient				penicillina	cephalosporinb	carbapenemc	macrolided	metronidazolee	fluorchinolonf	aminoglysidg	fluomycinh
H01	1	0	0	1	1	0	1	0	0	0	0
H02	19	7	7	8	11	0	1	10	0	0	0
H03	1	0	0	1	0	0	1	0	0	0	0
H04	2	0	0	2	0	0	1	0	0	0	0
H05	2	0	0	2	0	0	0	0	0	0	0
H06	1	0	0	1	0	0	1	0	0	0	0
H07	2	0	0	2	0	0	1	0	0	0	0
H08	5	0	0	5	0	0	1	0	0	0	0
H09	2	0	0	2	0	0	1	0	0	0	0
H10	9	74	74	9	0	0	1	0	0	0	0
H11	11	0	0	11	0	0	1	4	0	0	0
H13	6	0	0	4	0	0	4	0	0	0	0
H14	4	0	0	4	0	0	1	0	0	0	0
H15	12	100	100	10	0	7	1	0	0	0	0
H16	12	30	30	5	0	0	9	0	0	0	0
H18	8	0	0	8	0	0	1	0	0	0	0
H19	14	2	2	14	0	0	1	0	0	0	0
H20	1	0	0	1	0	0	1	0	0	0	0
H21	1	0	0	1	0	0	1	0	0	0	0
H23	6	0	0	6	0	0	2	0	0	0	0
H24	9	2	2	9	0	0	1	0	0	0	0
H25	14	0	0	10	0	0	5	0	7	0	0
H26	2	0	0	2	0	0	1	0	0	0	0
J01	17	28	25	11	0	7	1	0	0	0	0
J02	1	0	0	1	0	0	1	0	0	0	0
J04	10	105	105	7	0	5	1	0	0	0	0
J05	1	0	0	1	0	0	1	0	0	0	0
J06	4	0	0	4	0	0	1	0	0	0	0
J07	1	0	0	1	0	0	1	0	0	0	0
J08	18	21	10	6	7	6	2	0	0	0	0
J09	13	45	45	8	5	0	1	0	0	0	0
J10	4	0	0	4	0	0	1	0	0	0	0
J11	31	43	12	16	8	8	1	0	0	0	0
J13	8	0	0	0	7	2	1	1	0	0	0
J14	16	87	76	5	0	5	1	8	0	0	0
J15	2	0	0	2	0	0	1	2	0	0	0
J17	1	0	0	1	0	0	1	0	0	0	0
J18	11	7	7	4	0	8	1	0	0	0	0
J26	10	0	0	5	0	5	0	0	0	0	0
J27	11	8	8	11	0	0	1	0	0	0	0
J28	1	0	0	1	0	0	1	0	0	0	0
J29	10	0	0	4	0	6	2	7	0	0	3
J30	4	3	3	4	0	0	1	0	0	0	0
J31	6	0	0	4	2	0	1	0	0	0	0
J32	9	7	7	9	0	0	1	0	0	0	0
J33	7	14	14	7	0	0	1	0	0	0	0
J34	6	0	0	6	0	0	1	0	0	0	0
J35	3	0	0	3	0	0	1	0	0	0	0
J36	12	0	0	9	0	3	1	0	0	0	0
J37	1	0	0	1	0	0	1	0	0	0	0
J38	7	22	22	7	0	0	1	0	0	0	0
J39	6	0	0	5	2	0	1	2	0	0	0
J40	3	0	0	3	0	0	1	0	0	0	0
J41	5	0	0	5	0	0	1	0	0	0	0
J42	16	30	29	16	3	0	1	0	0	0	0
J45	4	0	0	4	0	0	1	0	0	0	0
J46	19	7	0	17	0	3	1	0	0	0	3
J47	1	0	0	1	0	0	1	0	0	0	0
J48	1	0	0	1	0	0	1	0	0	0	0
J50	2	0	0	2	0	0	1	0	0	0	0
J51	3	0	0	3	0	0	1	0	0	0	0
J52	6	4	4	5	0	1	1	0	0	0	0
R02	2	0	0	2	0	0	0	0	0	0	0
R03	11	0	0	11	0	0	0	11	0	0	0
R04	3	0	0	3	0	0	0	3	0	0	0
R05	3	0	0	0	0	0	3	0	0	0	0
R07	6	0	0	6	0	0	0	6	0	0	0
R08	1	0	0	0	0	0	1	0	0	0	0
R09	11	0	0	11	0	0	0	11	0	0	0
R10	1	0	0	1	0	0	0	1	0	1	0
R11	19	0	0	14	0	0	6	14	0	0	0
R12	11	0	0	11	0	0	0	11	0	0	0
R13	1	0	0	1	0	0	0	1	0	0	0
R14	1	0	0	1	0	0	0	1	0	0	0
R15	2	0	0	2	0	0	0	2	0	0	0
R18	13	0	0	13	0	0	0	13	0	2	0
IN15	1	0	0	1	0	0	0	1	0	0	0
All time periods are given in days
a; ampicillin 2 g in 3 single doses per day or amoxicillin 500 mg in 3 single doses per day or piperacillin/tazobactam 4 g/500 mg in 3 single doses per day or ampicillin/sulbactam 2 g/1 g in 3 single doses per day
b; cefuroxime 500 mg in 2 single doses per day or cefalexin 1000 mg in 3 single doses per day or cefotaxime 2 g in 2 single doses per day
c; meropenem 2 g in 3 single doses per day
d; azithromycin 1 g single dose per day or erythromycin 500 mg in 3 single doses per day
e; 400 mg in 2 single doses per day
f; ciprofloxacin 500 mg in 2 single doses per day
g; gentamicin 5 mg/ kg body weight per day
h; 10 mg in 1 single dose per day
